# Supplementary material for: Mortality Prediction in Hospitalized COPD Patients Based on FEV1/FVC Severity Staging
Source: J Clin Med. 2025 Nov 1;14(21):7766. doi: 10.3390/jcm14217766 (PMC12610859; doi:10.3390/jcm14217766)
Supplement: Supplementary file 1 [file jcm-14-07766-s001.zip]

Archive with 1 entries (1 files):
- jcm-3951695-supplementary.pdf
